# Supplementary material for: PIP5K1C phosphoinositide kinase deficiency distinguishes PIKFYVE-dependent cancer cells from non-malignant cells
Source: Autophagy. 2023 Mar 22;19(9):2464–84. doi: 10.1080/15548627.2023.2182594 (PMC10392749; doi:10.1080/15548627.2023.2182594)
Supplement: Supplemental Material [file KAUP_A_2182594_SM3428.zip]

Archive with 10 entries (10 files):
- Editable MS Word copy of Supplementary Figures 02142023.docx
- Figure S1.eps
- Figure S2.eps
- Figure S3.eps
- Figure S4.eps
- Figure S5.eps
- Figure S6.eps
- Figure S7.eps
- Figure S8.eps
- Figure S9.eps
